# Supplementary material for: Bacterial Colonization of Microplastics at the Beaches of an Oceanic Island, Tenerife, Canary Islands
Source: Int J Environ Res Public Health. 2023 Feb 23;20(5):3951. doi: 10.3390/ijerph20053951 (PMC10001659; doi:10.3390/ijerph20053951)
Supplement: Supplementary file 1 [file ijerph-20-03951-s001.zip]

Archive with 1 entries (1 files):
- ijerph-2203127-supplementary.pdf
